# Supplementary material for: Loading dose vitamin D3 improves vitamin D insufficiency in adults undergoing hematopoietic stem cell transplantation: A randomized controlled trial
Source: PLoS One. 2023 Oct 26;18(10):e0284644. doi: 10.1371/journal.pone.0284644 (PMC10602320; doi:10.1371/journal.pone.0284644)
Supplement: S1 Data — (XLSX) [file pone.0284644.s010.xlsx]

## Sheet: characteristics and Vit D level
id	age	sex	gender	diag	dxgroup	dxcode	condition	cond_code	txarm	pre_vitd	d30_vitd	d100_vitd
VDS060	19	1	M	ALLB	ALL	2	MAC	1	1	54	84	73
VDS011	20	2	F	MDSN	AMLMDS	1	MAC	1	1	41	35	39
VDS052	21	1	M	ALLT	ALL	2	MAC	1	2	27	98	50		txarm	1=control	2=highVitD
VDS083	21	2	F	NHLLBL	NHL	3	MAC	1	2	88	96	81		sex	1=male	2=female
VDS076	23	1	M	ALLB	ALL	2	MAC	1	1	42	58	70		dxcode	1=AMLMDS	2=ALL	3=NHL	4=Other	MF, BMF, CML
VDS084	24	1	M	ALLB	ALL	2	MAC	1	2	66	103	78		cond_code	1=MAC	2=RIC
VDS053	25	1	M	SHWACH	Other	4	MAC	1	1	44	63	69
VDS070	27	1	M	AMLM	AMLMDS	1	MAC	1	1	59	100	115
VDS045	29	1	M	AMLMD	AMLMDS	1	MAC	1	1	48	77	87
VDS059	30	2	F	AMLN	AMLMDS	1	MAC	1	1	55	104	84
VDS033	30	2	F	BPDCN	Other	4	MAC	1	2	100	124	77
VDS082	32	1	M	AMLN	AMLMDS	1	MAC	1	1	66	41	69
VDS012	32	2	F	ALLB	ALL	2	MAC	1	1	70	48	54
VDS004	34	1	M	ALLB	ALL	2	MAC	1	1	69	81	87
VDS025	35	2	F	ABL	ALL	2	MAC	1	2	77	102	106
VDS080	35	2	F	NHLTC	NHL	3	MAC	1	1	83	91	81
VDS003	35	1	M	NHLTC	NHL	3	RIC	2	1	64	93	96
VDS001	36	2	F	ALLPRB	ALL	2	MAC	1	2	116	95	104
VDS002	37	1	M	ALLB	ALL	2	MAC	1	1	105	95	83
VDS031	37	2	F	ALLP+	ALL	2	MAC	1	1	89	90	82
VDS046	37	1	M	CMLP+	Other	4	MAC	1	1	55	94	74
VDS018	38	1	M	AMLWM	AMLMDS	1	MAC	1	1	91	95	92
VDS007	41	2	F	ALLO	Other	4	MAC	1	2	87	95	60
VDS037	44	1	M	AMLM	AMLMDS	1	MAC	1	1	78	120	112
VDS043	45	1	M	ALLPRB	ALL	2	MAC	1	1	93	98	119
VDS026	47	1	M	AMLWOM	AMLMDS	1	MAC	1	1	76	73	49
VDS062	47	1	M	MYFIPPV	Other	4	MAC	1	2	19	72	66
VDS041	51	2	F	AMLMD	AMLMDS	1	MAC	1	2	39	95	86
VDS030	52	2	F	ALLP+	ALL	2	MAC	1	2	120	92	86
VDS056	52	1	M	NHLDMAN	NHL	3	RIC	2	2	42	93	91
VDS020	53	1	M	AMLNMDS	AMLMDS	1	MAC	1	2	66	95	88
VDS073	53	2	F	ALLP+	ALL	2	MAC	1	1	90	95	101
VDS038	54	1	M	AMLN	AMLMDS	1	MAC	1	1	81	67	75
VDS006	56	1	M	AMLMD	AMLMDS	1	MAC	1	2	33	60	56
VDS047	56	1	M	CLLB	NHL	3	MAC	1	2	74	90	91
VDS029	56	2	F	NHLFSC	NHL	3	MAC	1	2	120	132	94
VDS019	57	1	M	RAEB	AMLMDS	1	MAC	1	1	91	90	73
VDS022	57	1	M	AMLN	AMLMDS	1	MAC	1	2	28	66	65
VDS049	57	1	M	MYFIBN	Other	4	MAC	1	2	58	95	76
VDS061	58	1	M	AML	AMLMDS	1	MAC	1	2	33	95	89
VDS055	58	2	F	AMLMM	AMLMDS	1	MAC	1	1	70	86	74
VDS036	59	2	F	AMLN	AMLMDS	1	MAC	1	2	85	86	92
VDS039	59	2	F	MYFIBI	Other	4	MAC	1	2	66	103	91
VDS024	60	1	M	AMLNMP	AMLMDS	1	MAC	1	1	67	85	78
VDS068	60	1	M	AMLMD	AMLMDS	1	MAC	1	2	108	127	106
VDS075	60	1	M	AMLMD	AMLMDS	1	MAC	1	2	81	103	90
VDS014	60	2	F	MYFIPET	Other	4	MAC	1	2	95	154	87
VDS028	61	1	M	MYFIBN	Other	4	MAC	1	1	72	146	100
VDS021	61	1	M	ALLB	ALL	2	RIC	2	1	71	89	34
VDS010	61	2	F	CLLRICH	NHL	3	RIC	2	1	88	91	116
VDS066	62	2	F	MDS5Q-	AMLMDS	1	MAC	1	2	49	80	80
VDS079	63	1	M	RAEB	AMLMDS	1	MAC	1	2	15	96	86
VDS042	63	2	F	AMLN	AMLMDS	1	MAC	1	2	85	100	100
VDS081	63	1	M	NHLPTC	NHL	3	RIC	2	1	59	66	83
VDS023	64	2	F	RAEB-2	AMLMDS	1	MAC	1	2	85	98	81
VDS040	64	2	F	2AMLALR	AMLMDS	1	MAC	1	2	79	88	70
VDS057	64	1	M	ABL	ALL	2	MAC	1	2	64	57	60
VDS015	64	1	M	CMLP+	Other	4	MAC	1	1	55	92	91
VDS016	65	1	M	AMLMD	AMLMDS	1	MAC	1	2	68	116	103
VDS034	65	1	M	AMLM	AMLMDS	1	MAC	1	2	86	98	104
VDS051	65	1	M	RAEB-2	AMLMDS	1	MAC	1	2	48	107	97
VDS069	65	1	M	RAEB-F	AMLMDS	1	MAC	1	2	68	83	84
VDS044	65	1	M	ALLP+	ALL	2	MAC	1	1	84	105	109
VDS072	65	2	F	2AMLALR	AMLMDS	1	RIC	2	1	150	139	169
VDS017	66	1	M	AMLN	AMLMDS	1	MAC	1	1	40	70	59
VDS067	66	2	F	AMLWM	AMLMDS	1	RIC	2	2	36	92	112
VDS005	67	1	M	AMLN	AMLMDS	1	RIC	2	2	46	83	92
VDS009	67	1	M	RAEB	AMLMDS	1	RIC	2	2	85	96	92
VDS071	67	1	M	AMLIN16	AMLMDS	1	RIC	2	1	50	96	107
VDS035	67	2	F	2MDSALR	AMLMDS	1	RIC	2	1	85	85	81
VDS054	67	1	M	ABLP+	ALL	2	RIC	2	2	84	84	90
VDS050	67	1	M	NHLANGI	NHL	3	RIC	2	2	35	106	102
VDS078	67	1	M	MYFIBI	Other	4	RIC	2	2	59	85	79
VDS058	69	1	M	AMLM	AMLMDS	1	RIC	2	1	80	79	79

## Sheet: Control (BMD and GVHD)
					Pre-BMT	D30	D100		Pre-BMT			D100				Acute GVHD					Chronic GVHD		aHSCT to D100 post-aHSCT
Study ID	Age	Sex	Diagnosis	Conditioning type	25-OH-D3 (nmol/L)	25-OH-D3 (nmol/L)	25-OH-D3 (nmol/L)		T-score: Lumber Spine	T-score: Total hip	T-score: Femoral neck	T-score: Lumber Spine	T-score: Total hip	T-score: Femoral neck		Gut	Liver	Skin	Overall Gr		Overall Gr		Total Vit D without standard dose (IU)
VDS002	37	M	ALLB	MAC	105	95	83		-2.1	-1.2	-1.4	-2.3	-1.3	-1.4		0	0	1	1		Mild		192000
VDS017	66	M	AMLN	MAC	40	70	59		0.4	-0.1	-1.4	1.3	-0.6	-0.9		0	0	0			Moderate		196000
VDS019	57	M	RAEB	MAC	91	90	73		0.6	0.5	-0.3	-0.3	-0.2	-0.4		0	0	0			Mild		203400
VDS015	64	M	CMLP+	MAC	55	92	91		3.8	3.2	3.4	4.9	3.8	4.2		0	0	0			Mild		198000
VDS021	61	M	ALLB	RIC	71	89	34		0.1	-0.9	-1.4	0.4	-1.1	-1.9		0	0	0					198000
VDS024	60	M	AMLNMP	MAC	67	85	78		1.2	0.6	1.1	-0.2	-0.1	0.3		0	0	2	2		Severe		200000
VDS026	47	M	AMLWOM	MAC	76	73	49		-0.2	0.1	-0.2	-0.4	-0.8	-1.6		2	0	1	3		Mild		199600
VDS018	38	M	AMLWM	MAC	91	95	92		-0.5	-0.4	-0.8	-0.2	-1	-1.2		2	0	1	3		Mild		199600
VDS028	61	M	MYFIBN	MAC	72	146	100		-0.4	1.3	1	-1.1	0.4	0		1	0	0	3				160000
VDS037	44	M	AMLM	MAC	78	120	112		0.2	1.4	1.1	0.3	0.9	-1.5		0	0	0			Mild		198000
VDS038	54	M	AMLN	MAC	81	67	75		-2.2	-1.4	-1.4	-2	-1.3	-1.5		0	0	0					198000
VDS043	45	M	ALLPRB	MAC	93	98	119		1.3	1.1	1	0.9	0.8	0.8		0	0	0			Mild		182000
VDS035	67	F	2MDSALR	RIC	85	85	81		-0.7	-0.4	-0.7	-1.3	-0.5	-1.1		0	0	0					186000
VDS044	65	M	ALLP+	MAC	84	105	109		-2.2	-1.7	-1.8	-2.5	-2.6	-2.7		0	0	0			Mild		205200
VDS045	29	M	AMLMD	MAC	48	77	87		-1.8	-0.9	-1.6	-1.8	-1.1	-1.8		0	0	0			Severe		198000
VDS053	25	M	SHWACH	MAC	44	63	69		-1.1	0.1	-1.2	-1	0	-1.2		1	0	0	2				198000
VDS055	58	F	AMLMM	MAC	70	86	74		-1	-1.2	-0.8	-1.5	-1.5	-1.3		1	0	2	2		Severe		180000
VDS058	69	M	AMLM	RIC	80	79	79		-1.6	-1.3	-1.8	-1.6	-1.5	-2		0	0	0					198000
VDS060	19	M	ALLB	MAC	54	84	73		-1.2	0.6	1.6	-1.6	-0.3	0.6		0	0	2	1		Mild		198000
VDS073	53	F	ALLP+	MAC	90	95	101		-0.2	-0.8	-1.2	-0.7	-1.4	-1		0	0	0			Moderate		198000
VDS072	65	F	2AMLALR	RIC	150	139	169		-1.6	-2.3	-2.6	-1.8	-2.5	-2.7		0	0	0					198800
VDS070	27	M	AMLM	MAC	59	100	115		0.8	1.3	2	2	1.8	3.2		1	0	1	2				203000
VDS080	35	F	NHLTC	MAC	83	91	81		-2.4	-2.6	-2.5	-2.2	-3.8			0	0	0	2				198000
VDS081	63	M	NHLPTC	RIC	59	66	83		-0.8	-1.3	-2.5		-1.2	-2.2		0	0	0					196000
VDS071	67	M	AMLIN16	RIC	50	96	107		-3.2	-1.8	-1.8	0.1	-1.6	-1.8		0	0	1	2				198000
VDS076	23	M	ALLB	MAC	42	58	70		-0.8	0.5	0.5	-0.8	0	0.5		0	0	2	1		Moderate		166000
VDS082	32	M	AMLN	MAC	66	41	69		1.7	1.6	1.9	1.5	1.2	1.2		0	0	0			Moderate		176000
																							193446

## Sheet: High Vit D (BMD and GVHD)
					Pre-BMT	D30	D100	Pre-BMT			D100			Acute GVHD				Chronic GVHD		aHSCT to D100 post-aHSCT
Study ID	Age	Sex	Diagnosis	Conditioning type	25-OH-D3 (nmol/L)	25-OH-D3 (nmol/L)	25-OH-D3 (nmol/L)	T-score: Lumber Spine	T-score: Total hip	T-score: Femoral neck	T-score: Lumber Spine	T-score: Total hip	T-score: Femoral neck	Gut	Liver	Skin	Overall Gr	Overall Gr		Total VIT D without the treatment dose (IU)
VDS001	36	F	ALLPRB	MAC	116	95	104				-2.1	-0.3	-1.2	0	0	0		SEVERE		200800		300800
VDS007	41	F	ALLO	MAC	87	95	60	-2	-0.2	-0.6	-2	-0.6	-0.9	0	0	1	1			152000		252000
VDS009	67	M	RAEB	RIC	85	96	92	1.5	-0.2	-1.6	-1.5	-0.2	-1.6	0	0	0		Mild		186000		286000
VDS014	60	F	MYFIPET	MAC	95	154	87	-1	-0.2	-1.1	-1.7	-0.9	-1.7	0	0	2	1	Moderate		198000		298000
VDS020	53	M	AMLNMDS	MAC	66	95	88	-2.3	-0.4	-1.3	0	-0.7	-0.9	0	0	0		Moderate		184000		284000
VDS016	65	M	AMLMD	MAC	68	116	103	-1.3	0.4	-0.6	-1.3	0.1	-0.9	0	0	0		Mild		198200		298200
VDS022	57	M	AMLN	MAC	28	66	65	2	1.8	1.2	2.3	1	-0.3	0	0	0		Moderate		195600		295600
VDS029	56	F	NHLFSC	MAC	120	132	94	0	0.7	-0.4	0	0.4	-0.3	0	0	0				142000		242000
VDS023	64	F	RAEB-2	MAC	85	98	81	-1.2	-1.4	-2	-1.4	-1.5	-2.2	0	0	0		Moderate		198000		298000
VDS030	52	F	ALLP+	MAC	120	92	86	0.3	0.9	0.4	1.1	0.8	0.3	0	0	0		Moderate		194000		294000
VDS034	65	M	AMLM	MAC	86	98	104	-1	-1	-1.5	-1.2	0.9	0.4	0	0	1	1			198000		298000
VDS036	59	F	AMLN	MAC	85	86	92	-2.3	0.1	-1.4	-2	-0.3	-1.5	1	0	0	2	Mild		196000		296000
VDS040	64	F	2AMLALR	MAC	79	88	70	0.3	-0.7	-0.8	-1.1	-1.2	-1.9	0	0	1	1			198000		298000
VDS039	59	F	MYFIBI	MAC	66	103	91	1.7	0.4	-0.3	1.6	0.1	-0.5	1	0	1	2	SEVERE		198000		298000
VDS049	57	M	MYFIBN	MAC	58	95	76	2	0.5	0.7	1.4	0.2	0.6	0	0	0		Moderate		198000		298000
VDS042	63	F	AMLN	MAC	85	100	100	-1.4	-0.8	-1.4	-2.4	-1.2	-1.8	1	0	0	1	Mild		198000		298000
VDS047	56	M	CLLB	MAC	74	90	91	-1.2	-0.9	-1.3	-1.8	-1.2	-1.4	0	0	0		SEVERE		188200		288200
VDS050	67	M	NHLANGI	RIC	35	106	102	-2	-1.7	-2.5	-1.8	-1.9	-2.7	1	0	4	4			199800		299800
VDS052	21	M	ALLT	MAC	27	98	50	-1.1	-1		-1.1	-1		2	0	1	3			197400		297400
VDS056	52	M	NHLDMAN	RIC	42	93	91	-0.4	-0.4	-1.1	-0.6	-0.5	-1.2		0	0				198000		298000
VDS057	64	M	ABL	MAC	64	57	60	3.3	1	0.9	2.7	0.3	0.5	1	0	2	4			70800		170800
VDS051	65	M	RAEB-2	MAC	48	107	97	-1.9	-2	-1.9	-2.5	-2.5	-2.4	0	0	0		Mild		198000		298000
VDS061	58	M	AML	MAC	33	95	89	-0.6	-1.1	-1.2	-0.2	-1	-0.6	0	0	0				252000		352000
VDS062	47	M	MYFIPPV	MAC	19	72	66	-0.2	0	0.1	0	-0.5	0.2	0	0	0		Moderate		198000		298000
VDS069	65	M	RAEB-F	MAC	68	83	84	0.1	0.6	-0.7	0.3	0.2	-1.1	0	0	0		Moderate		198000		298000
VDS067	66	F	AMLWM	RIC	36	92	112	1.7	0.9	0.3	1.9	0.4	0.1	0	0	0				198000		298000
VDS066	62	F	MDS5Q-	MAC	49	80	80	-1.5	-2.1	-2.2	-1.5	-2.1	-2.2	0	0	0		Mild		198000		298000
VDS078	67	M	MYFIBI	RIC	59	85	79	1.8	1.4	1.9	2.2	0.4	0.7	0	0	0		SEVERE		196000		296000
VDS068	60	M	AMLMD	MAC	108	127	106	-0.7	-0.9	-0.8	-0.3	-1.2	-1.1	0	0	0				198000		298000
VDS075	60	M	AMLMD	MAC	81	103	90	-0.5	-1.9	-1.6	-1.3	-2.2	-2.2	0	0	0		Mild		198000		298000
VDS079	63	M	RAEB	MAC	15	96	86	-0.9	-0.3	-1	-2	-1.6	-2.2	0	0	0		Moderate		184000		284000
VDS083	21	F	NHLLBL	MAC	88	96	81	-0.1	0.5	0.2	-1	-0.4	-0.5	1	0	2	2			198000		298000
VDS084	24	M	ALLB	MAC	66	103	78	0	0.4	0.9	-0.8	-0.4	0.1	0	0	1	1			198000		298000

## Sheet: Subgroup
Control	pre	30 days	100 days		High vit D	pre	30 days	100 days
	40	70	59			15	96	86
	41	35	39			19	72	66
	42	58	70			27	98	50
	44	63	69			28	66	65
	48	77	87			33	60	56
	50	96	107			33	95	89
	54	84	73			35	106	102
	55	92	91			36	92	112
	55	94	74			39	95	86
	55	104	84			42	93	91
	59	100	115			46	83	92
	59	66	83			48	107	97
	64	93	96			49	80	80
	66	41	69			58	95	76
	67	85	78			59	85	79
	69	81	87			64	57	60
	70	48	54			66	95	88
	70	86	74			66	103	91
	71	89	34			66	103	78
	72	146	100			68	116	103
						68	83	84
						74	90	91
